# Supplementary material for: Experimental measurement and numerical modeling of deformation behavior of breast cancer cells passing through constricted microfluidic channels
Source: Microsyst Nanoeng. 2024 Jan 12;10:7. doi: 10.1038/s41378-023-00644-7 (PMC10786721; doi:10.1038/s41378-023-00644-7)
Supplement: Supplementary file 1 — Supplementary Videos [file 41378_2023_644_MOESM1_ESM.zip]

Archive with 7 entries (7 files):
- Supplementary videos/Video 1_Cell motion and deformation experiment.avi
- Supplementary videos/Video 2_Device#1_cell diametere16um.avi
- Supplementary videos/Video 3_Device#2_cell diametere16um.avi
- Supplementary videos/Video 4_Device#3_cell diametere16um.avi
- Supplementary videos/Video 5_Exp&Numerical_13um-cell_Device#2.avi
- Supplementary videos/Video 6_Exp&Numerical_15um-cell_Device#2.avi
- Supplementary videos/Video 7_Exp&Numerical_18um-cell_Device#2.avi
